# Supplementary material for: Unveiling Embryonic Development of the Threatened Neotropical Fish Prochilodus vimboides (Characiformes: Prochilodontidae)
Source: Animals (Basel). 2026 Mar 9;16(5):852. doi: 10.3390/ani16050852 (PMC12984860; doi:10.3390/ani16050852)
Supplement: Supplementary file 1 [file animals-16-00852-s001.zip]

Archive with 1 entries (1 files):
- Table comp sps.xlsx
