# Supplementary material for: Unveiling Embryonic Development of the Threatened Neotropical Fish Prochilodus vimboides (Characiformes: Prochilodontidae)
Source: Animals (Basel). 2026 Mar 9;16(5):852. doi: 10.3390/ani16050852 (PMC12984860; doi:10.3390/ani16050852)
Supplement: Supplementary file 1 [file animals-16-00852-s001.zip › Table comp sps.xlsx]

## Sheet: Honji et al.
Supplementary material S1: All published studies concerning the artificial reproduction of the family Prochilodontidae, including only valid genera and species according to Eschmeyer’s Catalog of Fishes (Fricke et al., 2025) .
Family	Valid genera*	Valid species*	Reference	Temperature (ºC)	Before hydration (diameter)	Fertilization and hydration (diameter)	Color of eggs	Adhesiveness	Cleavage stage	Morula stage	Early segmentation phase	Late segmentation phase	Hours post-fertilization (hatching) - hpf	Hatching (total larval length)	Yolk sac absorption	Pre-Flexion (Standard length)	Flexion (Standard length)	Post-Flexion (Standard length)
Prochilodontidae	Prochilodus	Prochilodus argenteus	Santos et al. (2016)	25.5										3.2 ± 0.04 mm	remained until day four
			Sato et al. (2003a)		1.58 ± 0,04 mm		Gray/Brown	Free/Non-adhesive						4.28 ± 0,08 mm
			Sato et al. (2003b)	24 ± 0.7			Gray/Brown	Free/Non-adhesive					19 h 00 min	3.20 ± 0.04 mm	fourth - fifth day
			Guimarães et al. (2017)	30.8												5.57 ± 0.49 mm	8.55 ± 1.19 mm	13.95 ± 2.00 mm
			Nakatami et al. (2003)	24.8		4.25 mm		Free/Non-adhesive					19 h 00 min	4.25 mm		6.28 ± 0.14 mm	8.07 ± 0.95 mm	15.50 ± 2.93 mm
		Prochilodus brevis	Alves et al. (2016)	28				Free/Non-adhesive	until 2 h	2 - 6 h	6 - 13 h		13 - 14 h
			Nakatami et al. (2003)	24.8		3.62 mm							25 h 20 min	4.13 mm		5.93 ± 0.30 mm	9.49 ± 1.50 mm	14.40 ± 1.42 mm
		Prochilodus britskii	Not found
		Prochilodus costatus	Santos et al. (2016)	25.5										3.1 ± 0.34 mm	remained until day four
			Sato et al. (2003a)		1.51 ± 0,05 mm		Gray/Brown	Free/Non-adhesive						4.15 ± 0.12 mm
			Sato et al. (2003b)	23.6 ± 0.8			Gray/Brown	Free/Non-adhesive					21 h 10 min		fourth - fifth day
			Nakatami et al. (2003)	24.8		4.19 mm		Free/Non-adhesive					19 h 00 min	3.60 mm		6.26 ± 0.12 mm	7.93 ± 0.94 mm	13.38 ± 2.14 mm
		Prochilodus hartii	Abdo et al. (2015)	23	1.48 ± 0,04 mm	2.86 ± 0,12 mm		Free/Non-adhesive	until 2 h 40 min		2 h 40 min - 36 h 10 min		36 h 10 min	5.1 ± 0.11 mm	180 - 204 hpf
		Prochilodus lacustris	Not found
		Prochilodus lineatus	Botta et al. (2010)	25					1 h 33 min	1 h 33 min - 2 h 50 min	2 h 50 min - 18 h		18 h
			Coelho et al. (2019)	22					2 h 37 min	until 3 h	3 h - 27 h		27 h
			Coelho et al. (2019)	26					1 h 50 min	until 2 h 07 min	2 h 07 min - 14 h 45 min		14 h 45 min
			Coelho et al. (2019)	30					1 h 20 min	1 h 38 min	1 h 38 min - 11 h 30 min		11 h 30 min
			Ninhaus-Silveira et al. (2006)	24			Greenish	Free/Non-adhesive	until 3 h		3 h 00 min - 22 h 00 min		22 - 23 h
			Ninhaus-Silveira et al. (2006)	28			Greenish	Free/Non-adhesive	until 1 h 50 min		1 h 50 min - 14 h 00 min		13 - 14 h
			Cavicchioli & Leonhardt (1993)**	24									22 h	4.36-5.10 mm		between: 5.23 - 6.00 mm	between: 6.00 - 12.34 mm	between: 18.00 - 20.94 mm
			Nakatami et al. (2003)	25.9		3.92 mm		Free/Non-adhesive					16 h 00 min	3.50 mm		5.99 ± 0.44 mm	8.55 ± 0.89 mm	14.73 ± 3.46 mm
			Souza et al. (2017)	27.98 ± 1.30												7.66 ± 0.36 mm	10.00 ± 1.05 mm	12.90 ± 0.34 mm
			Castellani et al. (1994)	26.00 ± 0.50	1.5 mm	~4.5 mm			until 2 h 45 min		2 h 45 min - 15 h 45 min		20 - 30 h
		Prochilodus magdalenae	Arias-Gallo et al. (2010)	24.0		2.23 ± 0.17 mm			2 - 6 h				14 h 45 min	2.86 mm	54 - 106 hph	6.06 ± 0.56 mm	8.90 ± 0.43 mm	10.25 ± 0.69 mm
			Yepes-Blandón et al. (2022)	28					until 1 h 20 min		1 h 20 min - 13 h 00 min		13 h 00 min
		Prochilodus mariae	Ruiz et al. (2005)	25.42 ± 0.55	0.86 ± 0.16 mm	1.83 ± 0.25 mm	Amber		until 3 h 30 min		3 h 30 min - 16 h 30 min		16 h 30 min
		Prochilodus nigricans	Silva et al. (2022)	28.8		2.41 ± 0.38 mm		Free/Non-adhesive	17 - 18 h				18 h		3 days after hatching	5.25 ± 0.31 mm	9.39 ± 1.19 mm	15.90 ± 5.45 mm
		Prochilodus reticulatus	León et al. (1993)	28.5 - 29.0	1.1 mm	2.35 mm	Greenish	Free/Non-adhesive	until 1 h	50 min - 1 h 15 min	1 h 15 min - 12 h 00 min		12 h	3.2 mm	100 hph
		Prochilodus rubrotaeniatus	Not found
		Prochilodus vimboides	Souza et al. (2015)	28.89 ± 0.44		3.7 ± 0.19 mm		Free/Non-adhesive	2 - 7 h		7 - 24 h		24 h		101 hph	7.68 ± 2.40 mm	9.95 ± 1.05 mm	12.45 ± 0.69 mm
			Souza et al. (2017)	26.67 ± 0.57												8.27 ± 0.35 mm	9.82 ± 1.00 mm	12.77 ± 0.63 mm
			Present study	21.49 ± 0.15	2.58 ± 0.09 mm	4.29 ± 0.14 mm	Grayish	Free/Non-adhesive	approximately 2 h	2 h - 11 h 47 min	12 h 55 min - 20 h 23 min		22 h 04 min	5.96 ± 0.06 mm	until seventh day
	Ichthyoelephas	Ichthyoelephas longirostris	Not found
		Ichthyoelephas humeralis	Not found
	Semaprochilodus	Semaprochilodus brama	Not found
		Semaprochilodus insignis	Araújo-Lima (1985)	28.50 ± 0.5												5 - 6 mm***	7 10 mm***	10 - 15 mm***
		Semaprochilodus kneri	Not found
		Semaprochilodus laticeps	Not found
		Semaprochilodus taeniurus	Not found
		Semaprochilodus varii	Not found
The literature search in Scopus for family Prochilodontidae; genera: Prochilodus, Ichthyoelephas, and Semaprochilodus; and valid species for Prochilodus argenteus, P. brevis, P. britskii, P. costatus, P. hartii, P. lacustris, P. lineatus, P. magdalenae, P. mariae, P. nigricans, P. reticulatus, P. rubrotaeniatus, P. vimboides, Ichthyoelephas longirostris, I. humeralis, Semaprochilodus brama, S. in…
*Valid genera and species according to Eschmeyer's Catalog of Fishes (Fricke et al., 2025)
**In the study, the author refers to Prochilodus scrofa
***In the study, the author refers to (respectively): protolarva, mesolarva, metalarva
References
Abdo, T.F.; Perrotti, P.B.; Meireles, W.A.; Bazzoli, N. Initial development of Prochilodus hartii (Pisces: Prochilodontidae) submitted to induced reproduction. Zygote. 2015, 24, 408-417. https://doi.org/10.1017/S0967199415000337.
Alves, D.E.O.; Silva, M.F.M.; Molina, W.F.; Gavilan, S.A.; Costa, L.; Nascimento, R.S.S. Desenvolvimento ontogenético inicial de Prochilodus brevis (Steindachner, 1875) (Characiformes). Biota Amazon. 2016, 6, 70-75. https://doi.org/10.18561/2179-5746/biotaamazonia.v6n1p70-75.
Araújo-Lima, C.A.R.M. Aspectos biológicos de peixes Amazônicos. V. Desenvolvimento larval do Jaraqui-Escama Grossa, Semaprochilodus insignis (Characiformes, Pisces) da Amazônia Central. Rev. Brasil. Biol. 1985, 45, 423-431.
Arias-Gallo, M.; Jiménez-Segura, L.F.; Dorado, M.D.P. Desarrollo larval de Prochilodus magdalenae (Steindachner, 1879) (Pisces: Prochilodontidae), Río Magdalena, Colombia. Actual Biol. 2010, 32, 199-208. https://doi.org/10.17533/udea.acbi.13815.
Botta, P.; Sciara, A.; Arranz, S.; Murgas, L.D.S.; Pereira, G.J.M.; Oberlender, G. Estudio del desarrollo embrionario del sábalo (Prochilodus lineatus). Arch. Med. Vet. 2010, 42, 109-114. http://dx.doi.org/10.4067/S0301-732X2010000200014.
Castellani, L.R.; Tse, H.G.; Santos, H.S.L.; Faria, R.H.S. Desenvolvimento embrionário do curimbatá, Prochilodus lineatus (Valenciennes, 1836) (Cypriniformes, Prochilodontidae). Rev. Bras. Ciênc. Morfol. 1994, 11, 99-105.
Cavicchioli, M.; Leonhardt, J.H. Estudo do desenvolvimento morfológico de larvas de curimbatá, Prochilodus scrofa (Steindachner, 1882), obtidas de reprodução induzida. Rev. Unimar. 1993, 15, 109-124.
Coelho, G.C.Z.; Yo, I.S.; Mira-López, T.M.; Monzani, P.S.; Arashiro, D.R.; Fujimoto, T.; Senhorini, J.A.; Yasui, G.S. Preparation of a fish embryo for micromanipulation: staging of development, removal of chorions and traceability of PGC in Prochilodus lineatus. Int. J. Dev. Biol. 2019, 63, 57-65. https://doi.org/10.1387/ijdb.180348gc.
Fricke, R.; Eschmeyer, W.N.; Van der Laan, R. Eschmeyer's Catalog of Fishes: Genera, Species, References. Eletronic version. 2025. Available online: https://researcharchive.calacademy.org/research/ichthyology/catalog/fishcatmain.asp (accessed on 03 March 2025).
Guimarães, I.M.; Filho, V.A.D.; Silva, A.H.G.; Santos, R.S.; Severi, W. Morphological development of larvae and juveniles of Prochilodus argenteus. Cienc. Rural. 2017, 47, e20160401.
León, J.; Rubio, A.; Urdaneta, H. Embryological and larval development of Bocachico Prochilodus reticulatus (Valenciennes 1849) (Cypriniformes: Prochilodontidae). Bol. Cent. Investig. Biol. Univ. Zulia. 1993, 27, 1-18.
Nakatani, K.; Agostinho, A.A.; Baumgartner, G.; Bialtzki, A.; Sanches, P.V.; Makrakis, M.C.; Pavanelli, C.S. Ovos e larvas de peixes de água doce: desenvolvimento e identificação. 1st ed.; EDUEM, Maringá, Paraná, Brazil, 2003. 378p.
Ninhaus-Silveira, A.; Foresti, F.; Azevedo, A. Structural and ultrastructural analysis of embryonic development of Prochilodus lineatus (Valenciennes, 1836) (Characiforme; Prochilodontidae). Zygote. 2006, 14, 217-229. https://doi.org/10.1017/S096719940600373X.
Ruiz, C.; López, N.; Mejía, H.; Landines, M. Descripción macroscópica del desarrollo embionario del coporo (Prochilodus mariae). Rev. Facult. Med. Vet. Zootec. 2005, 52, 110-119.
Santos, J.E.; Sales, N.G.; Santos, M.L.; Arantes, F.P.; Godinho, H.P. Early larvae ontogeny of the Neotropical fishes: Prochilodus costatus and P. argenteus (Characiformes: Prochilodontidae). Rev. Biol. Trop. 2016, 64, 537-546. https://doi.org/10.15517/rbt.v64i2.19052.
Sato, Y.; Fenerich-Verani, N.; Godinho, H.P. Reprodução induzida de peixes da bacia do São Francisco. In Águas, peixes e pescadores do São Francisco das Minas Gerais, 1st ed.; Godinho, H.P., Godinho, A.L., Orgs.; PUC Minas, Belo Horizonte, Brazil, 2003b, pp. 275–89.
Sato, Y.; Fenerich-Verani, N.; Nuñer, A.P.O.; Godinho, H.P.; Verani, J.R. Padrões reprodutivos de peixes da bacia do São Francisco. In Águas, peixes e pescadores do São Francisco das Minas Gerais, 1st ed.; Godinho, H.P., Godinho, A.L., Orgs.; PUC Minas, Belo Horizonte, Brazil, 2003a, pp. 229-274.
Silva, F.K.S.; Cajado, R.A.; Oliveira, L.S.; Santos, Z.; Santos, J.A.; Silva, L.V.F.; Sousa, R.G.C.; Zacardi, D.M. Early development of Prochilodus nigricans Spix & Agassiz 1829 (Characiformes: Prochilodontidae) in captivity. Aquac. Res. 2022, 53, 4540-4555.
Souza, G.; Caramaschi, E.P.; Monteiro, L.R. Morphometrics and allometry of the larvae of five Characiformes species in the Paraíba do Sul River Basin. Zygote. 2017, 25, 507-518. https://doi.org/10.1017/S096719941700034X.
Souza, G.; Melo, E.J.T.; Caramaschi, E.P.; Andrade, D.R.; Monteiro, L.R. Early development and allometric growth patterns of the grumatã (Prochilodus vimboides Kner, 1859). Zygote. 2015, 24, 428-441. https://doi.org/10.1017/S0967199415000350.
Yepes‑Blandón, J.A.; Vásquez‑Machado, G.; Ávila‑Coy, J.; Ortiz‑Acevedo, Y.; Estrada‑Posada, A. Embryogenesis and early larval development in bocachico (Prochilodus magdalenae) in Colombia. J. Basic Appl. Zool. 2022, 83, 58. https://doi.org/10.1186/s41936-022-00299-2.
